# Supplementary material for: Deuterium Magnetic Resonance Imaging and the Discrimination of Fetoplacental Metabolism in Normal and L-NAME-Induced Preeclamptic Mice
Source: Metabolites. 2021 Jun 10;11(6):376. doi: 10.3390/metabo11060376 (PMC8230481; doi:10.3390/metabo11060376)
Supplement: Supplementary file 1 [file metabolites-11-00376-s001.zip]

Archive with 1 entries (1 files):
- metabolites-1208871-supplementary.pdf
